# Supplementary material for: A benchmark for microRNA quantification algorithms using the OpenArray platform
Source: BMC Bioinformatics. 2016 Mar 22;17:138. doi: 10.1186/s12859-016-0987-8 (PMC4802579; doi:10.1186/s12859-016-0987-8)
Supplement: Additional file 2 — R script to create figures. The R script used to generate Figures 2–9 presented in this manuscript. (R 5.11 KB) [file 12859_2016_987_MOESM2_ESM.r]

## script to use the miRcomp package to create figures for the paper

## load package
library(miRcomp)

## load data
data(lifetech)
data(qpcRdefault)

## set working directory
setwd("~/Dropbox/papers/submitted/miRcomp/bmcbioinf3/figures")

## Figure 1 is the experimental design so start with Figure 2

## Figure 2 -- QC vs Exprs
pdf("Figure2.pdf", height=4, width=8)
par(mfrow=c(1,2), cex.axis=0.7, mar=c(3,3,0.5,0.5), mgp=c(2,0.5,0), las=1)
qualityAssessment(lifetech, plotType="scatter", label1="LifeTech AmpScore")
text(x=1,y=1.62,"A",cex=2)
qualityAssessment(qpcRdefault, plotType="scatter", 
                  label1="qpcR R-squared", cloglog1=TRUE)
text(x=1,y=-log(-log(0.99992)),"B",cex=2)
dev.off()

## Figure 3 -- QC Comp
pdf("Figure3.pdf", height=4, width=4)
par(mar=c(4,4,1,1), las=1)
qualityAssessment(lifetech, object2=qpcRdefault, cloglog2=TRUE, 
                  plotType="scatter", 
                  label1="LifeTech AmpScore", label2="qpcR R-squared")
abline(h=-log(-log(0.99)), lwd=2, lty=2)
abline(v=1.25, lwd=2, lty=2)
dev.off()

## Figure 4 -- Expression Comp & Amplification Curves
pdf("Figure4.pdf", height=6, width=12)
layout(matrix(c(1,1,2,3), ncol=2))
par(mar=c(4,4,2,2), cex=1.5)
tst <- expressionComp(object1=lifetech, qcThreshold1=1.25, 
                      object2=qpcRdefault, qcThreshold2 = 0.99, 
                      plotType = "scat", diffThreshold = 5,
                      label1="LifeTech", label2="qpcR")
mtext("A", cex=2, adj=0)
ind <- matrix(c(which(rownames(lifetech$ct)==as.character(tst[1])),
                which(colnames(lifetech$ct)==as.character(tst[2]))), ncol=2)
text(x=lifetech$ct[ind], y=qpcRdefault$ct[ind], pos=3, cex=0.75,
     paste(gsub("hsa-","",gsub("\\_.+","",rownames(lifetech$ct)[ind[1]])), 
           colnames(lifetech$ct)[ind[2]], sep=" / "))
ind2 <- matrix(c(4, ind[,2]), ncol=2)
points(x=lifetech$ct[ind2], y=qpcRdefault$ct[ind2], pch=20, col="red")
text(x=lifetech$ct[ind2], y=qpcRdefault$ct[ind2], pos=3, cex=0.75, col="red",
     paste(gsub("hsa-","",gsub("\\_.+","",rownames(lifetech$ct)[ind2[1]])), 
           colnames(lifetech$ct)[ind2[2]], sep=" / "))

## look at amplification curve for miRNA / sample that differs the most between lifetech and qPCR
library(miRcompData)
data(miRcompData)
tmp <- miRcompData[miRcompData$TargetName==gsub(":.","",rownames(lifetech$ct)[ind[1]]),]
tmp <- tmp[tmp$SampleID%in%gsub(":","_",colnames(lifetech$ct)[ind[2]],fixed=TRUE),]

par(cex=1)
plot(y=tmp$dRn, x=tmp$Cycle, type="o", xlab="Cycle", ylab="dRn")
mtext("B", cex=2, adj=0)
ctLT <- lifetech$ct[ind]
ctQPCR <- qpcRdefault$ct[ind]
abline(v=c(ctLT, ctQPCR), lty=c(1,2))
legend("topleft", c("LifeTech", "qpcR"), lty=c(1,2), 
       title=paste(gsub("hsa-","",gsub("\\_.+","",rownames(lifetech$ct)[ind[1]])), 
                   colnames(lifetech$ct)[ind[2]], sep=" / "))

## look at amplification curve for miRNA / sample that is similar between lifetech and qPCR
tmp2 <- miRcompData[miRcompData$TargetName==gsub(":.","",rownames(lifetech$ct)[ind2[1]]),]
tmp2 <- tmp2[tmp2$SampleID%in%gsub(":","_",colnames(lifetech$ct)[ind2[2]],fixed=TRUE),]

plot(y=tmp2$dRn, x=tmp2$Cycle, type="o", xlab="Cycle", ylab="dRn")
mtext("C", cex=2, adj=0)
ctLT <- lifetech$ct[ind2]
ctQPCR <- qpcRdefault$ct[ind2]
abline(v=c(ctLT, ctQPCR), lty=c(1,2))
legend("topleft", c("LifeTech", "qpcR"), lty=c(1,2), 
       title=paste(gsub("hsa-","",gsub("\\_.+","",rownames(lifetech$ct)[ind2[1]])), 
                   colnames(lifetech$ct)[ind2[2]], sep=" / "))
dev.off()

## Figure 5 -- Limit of Detection MA-plot
pdf("Figure5.pdf", height=6, width=9)
layout(matrix(1:6, 2, 3, byrow = TRUE))
limitOfDetection(lifetech, qcThreshold=1.25, plotType="MAplot")
limitOfDetection(qpcRdefault, qcThreshold=0.99, plotType="MAplot")
mtext("A", side=3, outer=T, line=-3, at=0.05, cex=2)
mtext("B", side=3, outer=T, line=-3, at=0.385, cex=2)
mtext("C", side=3, outer=T, line=-3, at=0.715, cex=2)
mtext("D", side=3, outer=T, line=-26, at=0.05, cex=2)
mtext("E", side=3, outer=T, line=-26, at=0.385, cex=2)
mtext("F", side=3, outer=T, line=-26, at=0.715, cex=2)
dev.off()

## Figure 6 -- Limit of Detection Boxplots
pdf("Figure6.pdf", height=4, width=8)
par(mfrow=c(1,2), mar=c(6,4,1,1), cex.axis=0.9)
limitOfDetection(lifetech, qcThreshold=1.25, plotType="boxplot")
text(x=0.6,y=43.75,"A",cex=2)
limitOfDetection(qpcRdefault, qcThreshold=0.99, plotType="boxplot")
text(x=0.6,y=44,"B",cex=2)
dev.off()

## Figure 7 -- Titration Response
pdf("Figure7.pdf", height=4, width=4)
par(mar=c(4,4,1,1), las=1)
titrationResponse(lifetech, qcThreshold1=1.25, 
                  object2=qpcRdefault, qcThreshold2=0.99, 
                  label1="LifeTech", label2="qpcR")
dev.off()

## Figure 8 -- Accuracy
pdf("Figure8.pdf", height=4, width=8)
par(mar=c(4,4,1,1), las=1)
accuracy(lifetech, qcThreshold1=1.25, object2=qpcRdefault, qcThreshold2=0.99, 
         label1="LifeTech", label2="qpcR")
dev.off()

## Figure 9 -- Precision
pdf("Figure9.pdf", height=4, width=8)
par(mar=c(4,4,1,1), las=1)
boxes <- precision(lifetech, qcThreshold1=1.25, 
                   object2=qpcRdefault, qcThreshold2=0.99, 
                   statistic="cv", scale="log10", 
                   label1="LifeTech", label2="qpcR")
dev.off()
