# Supplementary material for: A benchmark for microRNA quantification algorithms using the OpenArray platform
Source: BMC Bioinformatics. 2016 Mar 22;17:138. doi: 10.1186/s12859-016-0987-8 (PMC4802579; doi:10.1186/s12859-016-0987-8)
Supplement: Additional file 3 — R script to create supplementary figures. The R script used to generate Supplementary Figures 2-7. (R 5.33 KB) [file 12859_2016_987_MOESM3_ESM.r]

## script to use the miRcomp package to creat figures for the paper

## load package
library(miRcomp)

## set working directory
setwd("~/Dropbox/papers/submitted/miRcomp/bmcbioinf3/supplement")

## Supp Figure 1 is showing miRNA expression in the components of the RNA pools

#################
#################

## load data
data(lifetech)
data(qpcRdefault)
data(qpcRb4)
data(qpcRb5)
data(qpcRl5)
data(qpcRlinexp)

## Supp Figure 2 -- QC vs Exprs
pdf("SuppFig2.pdf", height=8, width=12)
par(mfrow=c(2,3), cex.axis=0.7, mar=c(3,3,0.5,0.5), mgp=c(2,0.5,0), las=1)
qualityAssessment(lifetech, plotType="scatter", label1="AmpScore")
text(x=1,y=1.62,"A",cex=2)
qualityAssessment(qpcRdefault, plotType="scatter", label1="R-squared", cloglog1=TRUE)
text(x=1,y=-log(-log(0.9999)),"B",cex=2)
qualityAssessment(qpcRb4, plotType="scatter", label1="R-squared", cloglog1=TRUE)
text(x=1,y=-log(-log(0.9999)),"C",cex=2)
qualityAssessment(qpcRb5, plotType="scatter", label1="R-squared", cloglog1=TRUE)
text(x=1,y=-log(-log(0.9999)),"D",cex=2)
qualityAssessment(qpcRl5, plotType="scatter", label1="R-squared", cloglog1=TRUE)
text(x=1,y=-log(-log(0.9999)),"E",cex=2)
qualityAssessment(qpcRlinexp, plotType="scatter", label1="R-squared", cloglog1=TRUE)
text(x=1,y=-log(-log(0.9999)),"F",cex=2)
dev.off()

## Supp Figure 3 -- Limit of Detection MA-plot
pdf("SuppFig3.pdf", height=24, width=9)
layout(matrix(1:18, 6, 3, byrow = TRUE))
limitOfDetection(lifetech, qcThreshold=1.25, plotType="MAplot")
limitOfDetection(qpcRdefault, qcThreshold=0.99, plotType="MAplot")
limitOfDetection(qpcRb4, qcThreshold=0.99, plotType="MAplot")
limitOfDetection(qpcRb5, qcThreshold=0.99, plotType="MAplot")
limitOfDetection(qpcRl5, qcThreshold=0.99, plotType="MAplot")
limitOfDetection(qpcRlinexp, qcThreshold=0.5, plotType="MAplot")
mtext("A", side=3, outer=T, line=-3, at=0.025, cex=2)
mtext("B", side=3, outer=T, line=-33, at=0.025, cex=2)
mtext("C", side=3, outer=T, line=-63.5, at=0.025, cex=2)
mtext("D", side=3, outer=T, line=-94, at=0.025, cex=2)
mtext("E", side=3, outer=T, line=-124.5, at=0.025, cex=2)
mtext("F", side=3, outer=T, line=-155, at=0.025, cex=2)
dev.off()

## Supp Figure 4 -- Limit of Detection Boxplots
pdf("SuppFig4.pdf", height=8, width=12)
par(mfrow=c(2,3), mar=c(6,4,1,1), cex.axis=0.9)
limitOfDetection(lifetech, qcThreshold=1.25, plotType="boxplot")
text(x=0.6,y=43.75,"A",cex=2)
limitOfDetection(qpcRdefault, qcThreshold=0.99, plotType="boxplot")
text(x=0.6,y=44,"B",cex=2)
limitOfDetection(qpcRb4, qcThreshold=0.99, plotType="boxplot")
text(x=0.6,y=44,"C",cex=2)
limitOfDetection(qpcRb5, qcThreshold=0.99, plotType="boxplot")
text(x=0.6,y=44,"D",cex=2)
limitOfDetection(qpcRl5, qcThreshold=0.99, plotType="boxplot")
text(x=0.6,y=44,"E",cex=2)
limitOfDetection(qpcRlinexp, qcThreshold=0.5, plotType="boxplot")
text(x=0.6,y=44,"F",cex=2)
dev.off()

## Supp Figure 5 -- Titration Response
trTable <- matrix(nrow=3, ncol=6)
pdf("SuppFig5.pdf", height=8, width=12)
par(mfrow=c(2,3), mar=c(6,4,1,1), cex.axis=0.9)

tmp <- titrationResponse(lifetech, qcThreshold1=1.25)
text(x=-8, y=0.95,"A",cex=3)
trTable[1:2,1] <- rowSums(tmp)

tmp <- titrationResponse(qpcRdefault, qcThreshold1=0.99)
text(x=-10, y=0.95,"B",cex=3)
trTable[1:2,2] <- rowSums(tmp)

tmp <- titrationResponse(qpcRb4, qcThreshold1=0.99)
text(x=-9, y=0.95,"C",cex=3)
trTable[1:2,3] <- rowSums(tmp)

tmp <- titrationResponse(qpcRb5, qcThreshold1=0.99)
text(x=-9, y=0.95,"D",cex=3)
trTable[1:2,4] <- rowSums(tmp)

tmp <- titrationResponse(qpcRl5, qcThreshold1=0.99)
text(x=-10, y=0.95,"E",cex=3)
trTable[1:2,5] <- rowSums(tmp)

tmp <- titrationResponse(qpcRlinexp, qcThreshold1=0.50)
text(x=-11, y=0.95,"F",cex=3)
trTable[1:2,6] <- rowSums(tmp)
dev.off()
trTable[3,] <- round(trTable[1,] / (trTable[1,]+trTable[2,]),digits=2)

## Supp Figure 6 -- Accuracy
accTable <- list()
pdf("SuppFig6.pdf", height=8, width=12)
par(mar=c(4,4,4,2), las=1, mfrow=c(2,3))
accTable[[1]] <- accuracy(lifetech, qcThreshold1=1.25)
mtext(text = "A", side=3, at=0.5, cex=3)
accTable[[2]] <- accuracy(qpcRdefault, qcThreshold1=0.99)
mtext(text = "B", side=3, at=0.5, cex=3)
accTable[[3]] <- accuracy(qpcRb4, qcThreshold1=0.99)
mtext(text = "C", side=3, at=0.5, cex=3)
accTable[[4]] <- accuracy(qpcRb5, qcThreshold1=0.99)
mtext(text = "D", side=3, at=0.5, cex=3)
accTable[[5]] <- accuracy(qpcRl5, qcThreshold1=0.99)
mtext(text = "E", side=3, at=0.5, cex=3)
accTable[[6]] <- accuracy(qpcRlinexp, qcThreshold1=0.50)
mtext(text = "F", side=3, at=0.5, cex=3)
dev.off()

## Supp Figure 7 -- Precision
precTable <- list()
pdf("SuppFig7.pdf", height=8, width=12)
par(mar=c(4,4,4,2), las=1, mfrow=c(2,3))
precTable[[1]] <- precision(lifetech, qcThreshold1=1.25, statistic="cv", scale="none")
mtext(text = "A", side=3, at=0.5, cex=3)
precTable[[2]] <- precision(qpcRdefault, qcThreshold1=0.99, statistic="cv", scale="none")
mtext(text = "B", side=3, at=0.5, cex=3)
precTable[[3]] <- precision(qpcRb4, qcThreshold1=0.99, statistic="cv", scale="none")
mtext(text = "C", side=3, at=0.5, cex=3)
precTable[[4]] <- precision(qpcRb5, qcThreshold1=0.99, statistic="cv", scale="none")
mtext(text = "D", side=3, at=0.5, cex=3)
precTable[[5]] <- precision(qpcRl5, qcThreshold1=0.99, statistic="cv", scale="none")
mtext(text = "E", side=3, at=0.5, cex=3)
precTable[[6]] <- precision(qpcRlinexp, qcThreshold1=0.50, statistic="cv", scale="none")
mtext(text = "F", side=3, at=0.5, cex=3)
dev.off()

round(sapply(precTable, function(x) sapply(x, median)), 3)
