# Supplementary material for: A benchmark for microRNA quantification algorithms using the OpenArray platform
Source: BMC Bioinformatics. 2016 Mar 22;17:138. doi: 10.1186/s12859-016-0987-8 (PMC4802579; doi:10.1186/s12859-016-0987-8)
Supplement: Additional file 4 — miRcomp R package source. The source code for the miRcomp R package, also available at: http://bioconductor.org/packages/miRcomp/. (GZ 1802 kb) [file 12859_2016_987_MOESM4_ESM.gz]

Archive with 51 entries (43 files):
- miRcomp
- miRcomp/._.DS_Store
- miRcomp/.DS_Store
- miRcomp/data
- miRcomp/DESCRIPTION
- miRcomp/inst
- miRcomp/LICENSE
- miRcomp/man
- miRcomp/NAMESPACE
- miRcomp/R
- miRcomp/tests
- miRcomp/vignettes
- miRcomp/vignettes/._.DS_Store
- miRcomp/vignettes/.DS_Store
- miRcomp/vignettes/design.png
- miRcomp/vignettes/miRcomp.Rmd
- miRcomp/tests/runTests.R
- miRcomp/R/accuracy.R
- miRcomp/R/checkObject.R
- miRcomp/R/completeFeatures.R
- miRcomp/R/expressionComp.R
- miRcomp/R/limitOfDetection.R
- miRcomp/R/precision.R
- miRcomp/R/qualityAssessment.R
- miRcomp/R/titrationResponse.R
- miRcomp/man/accuracy.Rd
- miRcomp/man/completeFeatures.Rd
- miRcomp/man/expressionComp.Rd
- miRcomp/man/expressionComp.Rd~
- miRcomp/man/lifetech.Rd
- miRcomp/man/limitOfDetection.Rd
- miRcomp/man/precision.Rd
- miRcomp/man/qpcRb4.Rd
- miRcomp/man/qpcRb5.Rd
- miRcomp/man/qpcRdefault.Rd
- miRcomp/man/qpcRl5.Rd
- miRcomp/man/qpcRlinexp.Rd
- miRcomp/man/qualityAssessment.Rd
- miRcomp/man/titrationResponse.Rd
- miRcomp/inst/unitTests
- miRcomp/inst/unitTests/test_accuracy.R
- miRcomp/inst/unitTests/test_completeFeatures.R
- miRcomp/inst/unitTests/test_limitOfDetection.R
- miRcomp/inst/unitTests/test_precision.R
- miRcomp/inst/unitTests/test_titrationResponse.R
- miRcomp/data/lifetech.rda
- miRcomp/data/qpcRb4.rda
- miRcomp/data/qpcRb5.rda
- miRcomp/data/qpcRdefault.rda
- miRcomp/data/qpcRl5.rda
- miRcomp/data/qpcRlinexp.rda
