# Supplementary material for: A benchmark for microRNA quantification algorithms using the OpenArray platform
Source: BMC Bioinformatics. 2016 Mar 22;17:138. doi: 10.1186/s12859-016-0987-8 (PMC4802579; doi:10.1186/s12859-016-0987-8)
Supplement: Additional file 4 — miRcomp R package source. The source code for the miRcomp R package, also available at: http://bioconductor.org/packages/miRcomp/. (GZ 1802 kb) [file 12859_2016_987_MOESM4_ESM.gz › miRcomp/DESCRIPTION]

Package: miRcomp
Version: 1.1.6
Date: 2016-02-21
Title: Tools to assess and compare miRNA expression estimatation
        methods
Description: Based on a large miRNA dilution study, this package
        provides tools to read in the raw amplification data and use
        these data to assess the performance of methods that estimate
        expression from the amplification curves.
Author: Matthew N. McCall <mccallm@gmail.com>
Maintainer: Matthew N. McCall <mccallm@gmail.com>
Depends: R (>= 3.2), Biobase (>= 2.22.0), miRcompData
Imports: utils, methods
VignetteBuilder: knitr
Suggests: BiocStyle, knitr, rmarkdown, RUnit, BiocGenerics
License: GPL-3 | file LICENSE
biocViews: Software, qPCR, Preprocessing, QualityControl
NeedsCompilation: no
