# Supplementary material for: A benchmark for microRNA quantification algorithms using the OpenArray platform
Source: BMC Bioinformatics. 2016 Mar 22;17:138. doi: 10.1186/s12859-016-0987-8 (PMC4802579; doi:10.1186/s12859-016-0987-8)
Supplement: Additional file 4 — miRcomp R package source. The source code for the miRcomp R package, also available at: http://bioconductor.org/packages/miRcomp/. (GZ 1802 kb) [file 12859_2016_987_MOESM4_ESM.gz › miRcomp/NAMESPACE]

import(miRcompData)
importFrom(utils, citation, toBibtex)
importClassesFrom(Biobase, AnnotatedDataFrame, AssayData, eSet,
                  ExpressionSet, MIAME, Versioned, VersionedBiobase,
                  Versions)
importClassesFrom(methods, character, matrix)
importMethodsFrom(methods, initialize)
importMethodsFrom(Biobase, annotatedDataFrameFrom, exprs, se.exprs, "se.exprs<-", annotation, sampleNames)

importFrom(Biobase, assayDataElement, assayDataElementReplace, assayDataNew, pData)
importFrom(methods, is, callNextMethod, new, setAs, as)

export(accuracy, precision, limitOfDetection, titrationResponse, completeFeatures, qualityAssessment)
