# Supplementary material for: A benchmark for microRNA quantification algorithms using the OpenArray platform
Source: BMC Bioinformatics. 2016 Mar 22;17:138. doi: 10.1186/s12859-016-0987-8 (PMC4802579; doi:10.1186/s12859-016-0987-8)
Supplement: Additional file 4 — miRcomp R package source. The source code for the miRcomp R package, also available at: http://bioconductor.org/packages/miRcomp/. (GZ 1802 kb) [file 12859_2016_987_MOESM4_ESM.gz › miRcomp/man/qpcRlinexp.Rd]

\name{qpcRlinexp}
\docType{data}
\alias{qpcRlinexp}
\title{The processed data generated using the linear-exponential method
  implemented in the qpcR software package.}
\description{These data are also used to demonstrate the functionality
  of the miRcomp package.}
\usage{data(qpcRlinexp)}
\format{A list with two elements.
  \tabular{ll}{
  ct \tab a miRNA x sample matrix of expression estimates \cr
  qc \tab a miRNA x sample matrix of quality scores (here R-squared values)
  }}
\keyword{datasets}
\examples{
  data(qpcRlinexp)
}
