# Supplementary material for: A benchmark for microRNA quantification algorithms using the OpenArray platform
Source: BMC Bioinformatics. 2016 Mar 22;17:138. doi: 10.1186/s12859-016-0987-8 (PMC4802579; doi:10.1186/s12859-016-0987-8)
Supplement: Additional file 4 — miRcomp R package source. The source code for the miRcomp R package, also available at: http://bioconductor.org/packages/miRcomp/. (GZ 1802 kb) [file 12859_2016_987_MOESM4_ESM.gz › miRcomp/inst/unitTests/test_precision.R]

test_precision <- function(){
    data(lifetech)
    tst <- precision(object1=lifetech, qcThreshold1=1.25)
    checkEqualsNumeric(as.vector(tst[[1]][1:3]), 
                       c(0.1683349, 0.1147788, 0.1715636), 
                       tolerance=1.0e-4)
}
