# Supplementary material for: A benchmark for microRNA quantification algorithms using the OpenArray platform
Source: BMC Bioinformatics. 2016 Mar 22;17:138. doi: 10.1186/s12859-016-0987-8 (PMC4802579; doi:10.1186/s12859-016-0987-8)
Supplement: Additional file 5 — miRcompData R package source. The source code for the miRcompData R package, also available at: http://bioconductor.org/packages/miRcompData/. (GZ 8765 kb) [file 12859_2016_987_MOESM5_ESM.gz › miRcompData/DESCRIPTION]

Package: miRcompData
Version: 0.99.0
Date: 2015-07-31
Title: Data used in the miRcomp package
Description: Raw amplification data from a large microRNA mixture / dilution 
    study. These data are used by the miRcomp package to assess the performance 
    of methods that estimate expression from the amplification curves. 
Author: Matthew N. McCall <mccallm@gmail.com>
Maintainer: Matthew N. McCall <mccallm@gmail.com>
Depends: R (>= 3.1.0), 
Imports: utils
License: GPL-3
biocViews: ExperimentData, ExpressionData, qPCRData, Homo_sapiens_Data
