# Supplementary material for: A benchmark for microRNA quantification algorithms using the OpenArray platform
Source: BMC Bioinformatics. 2016 Mar 22;17:138. doi: 10.1186/s12859-016-0987-8 (PMC4802579; doi:10.1186/s12859-016-0987-8)
Supplement: Additional file 5 — miRcompData R package source. The source code for the miRcompData R package, also available at: http://bioconductor.org/packages/miRcompData/. (GZ 8765 kb) [file 12859_2016_987_MOESM5_ESM.gz › miRcompData/NAMESPACE]

importFrom(utils, citation, toBibtex)
