# Supplementary material for: A benchmark for microRNA quantification algorithms using the OpenArray platform
Source: BMC Bioinformatics. 2016 Mar 22;17:138. doi: 10.1186/s12859-016-0987-8 (PMC4802579; doi:10.1186/s12859-016-0987-8)
Supplement: Additional file 5 — miRcompData R package source. The source code for the miRcompData R package, also available at: http://bioconductor.org/packages/miRcompData/. (GZ 8765 kb) [file 12859_2016_987_MOESM5_ESM.gz › miRcompData/man/miRcompData.Rd]

\name{miRcompData}
\docType{data}
\alias{miRcompData}
\title{Data used in the miRcomp package.}
\description{Raw amplification data from a large miRNA mixture / dilution study.
    These data are used my the miRcomp package to assess the performance of 
    methods that estimate expression from the amplification curves.}
\usage{
    data(miRcompData)
}
\format{A data.frame with 9 elements.
    \tabular{ll}{
        Barcode \tab unique identifier for each multi-well plate \cr
        Well \tab unique identifier for each well in a plate \cr
        SampleID \tab name given to each sample \cr
        FeatureSet \tab either "A" or "B" denoting the two feature groups \cr
        TargetName \tab target miRNA name \cr
        Cycle \tab PCR cycle of the amplification \cr
        Rn \tab fluorescence signal \cr
        dRn \tab background-subtracted fluorescence signal \cr
        NumCycle \tab total number of PCR cycles performed
}}

\keyword{datasets}
\examples{
    data(miRcompData)
}
